# Supplementary material for: AmMADS47 of Agropyron mongolicum negatively regulates drought tolerance in rice
Source: Front Plant Sci. 2025 May 1;16:1514134. doi: 10.3389/fpls.2025.1514134 (PMC12078277; doi:10.3389/fpls.2025.1514134)
Supplement: Supplementary Figure 1 — Positive identification of AmMADS47 overexpression vector. [file DataSheet1.zip]

Archive with 17 entries (16 files):
- Supplementary files/
- Supplementary files/Figure S1.jpg
- Supplementary files/Figure S2.jpg
- Supplementary files/Figure S3.jpg
- Supplementary files/Figure S4.jpg
- Supplementary files/Figure S5.jpg
- Supplementary files/Figure S6.jpg
- Supplementary files/Figure S7.jpg
- Supplementary files/Figure S8.jpg
- Supplementary files/Table S1.xlsx
- Supplementary files/Table S2.xlsx
- Supplementary files/Table S3.xlsx
- Supplementary files/Table S4.xlsx
- Supplementary files/Table S5.xlsx
- Supplementary files/Table S6.xlsx
- Supplementary files/Table S7.xlsx
- Supplementary files/Table S8.docx
