# Supplementary material for: AmMADS47 of Agropyron mongolicum negatively regulates drought tolerance in rice
Source: Front Plant Sci. 2025 May 1;16:1514134. doi: 10.3389/fpls.2025.1514134 (PMC12078277; doi:10.3389/fpls.2025.1514134)
Supplement: Supplementary Figure 1 — Positive identification of AmMADS47 overexpression vector. [file DataSheet1.zip › Supplementary files/Table S1.xlsx]

## Sheet: Table S1
Table S1. Primers of AmMADS47 clone
Primer name	Primer sequence (5'～3')
KL-F-AmMADS47	ccgCTCGAGATGGCGGGGAAGAGGGAGAGG
KL-R-AmMADS47	gcGTCGACCTTCGAGTTGAAGAGTGGTAAT
The lowercaset is the protect the base, the thickened part is the restriction enzyme cutting site Xho1 (CTCGAG) and SalI (GTCGAC).
