# Supplementary material for: AmMADS47 of Agropyron mongolicum negatively regulates drought tolerance in rice
Source: Front Plant Sci. 2025 May 1;16:1514134. doi: 10.3389/fpls.2025.1514134 (PMC12078277; doi:10.3389/fpls.2025.1514134)
Supplement: Supplementary Figure 1 — Positive identification of AmMADS47 overexpression vector. [file DataSheet1.zip › Supplementary files/Table S2.xlsx]

## Sheet: Table S2
Table S2. AmMADS47 gene PCR amplification program and system
amplification program:
Step	Temperature	Time	Cycle
1	98℃	5 min	1
2	98℃	10 s	35
2	60℃	1.5 min
2	68℃	1.5 min
3	68℃	10 min	1
amplification system:
Component	Volume (μL)	Component	Volume (μL)
cDNA	1	dNTP Mixture（2.5 mM each）	2
KL-F-AmMADS47	1	PrimeSTAR GXL DNA Polymerase	0.5
KL-R-AmMADS47	1	ddH2O	14.5
5× PrimeSTAR GXL Buffer	5	total volume	25
