# Supplementary material for: AmMADS47 of Agropyron mongolicum negatively regulates drought tolerance in rice
Source: Front Plant Sci. 2025 May 1;16:1514134. doi: 10.3389/fpls.2025.1514134 (PMC12078277; doi:10.3389/fpls.2025.1514134)
Supplement: Supplementary Figure 1 — Positive identification of AmMADS47 overexpression vector. [file DataSheet1.zip › Supplementary files/Table S3.xlsx]

## Sheet: Table S3
Table S3. Enzyme Cutting and Vector Connection Systems
Enzyme Cutting System:
Component	Volume (μL)	Reaction temperature and time
PBI121-EGFP/AmMADS47	10 μg	37℃、过夜酶切
XhoI	2 μL
SalI	2 μL
1.5×K buffer	7.5 μL
ddH2O	补足到50 μL
Vector Connection System:
Component	Volume (μL)	Component	Volume (μL)
ddH2O	4	AmMADS47线性化目的片段	1（45-150 ng）
PBI121-EGFP线性化载体	1（45-150 ng）	Quick-clone Mix	4
