# Supplementary material for: AmMADS47 of Agropyron mongolicum negatively regulates drought tolerance in rice
Source: Front Plant Sci. 2025 May 1;16:1514134. doi: 10.3389/fpls.2025.1514134 (PMC12078277; doi:10.3389/fpls.2025.1514134)
Supplement: Supplementary Figure 1 — Positive identification of AmMADS47 overexpression vector. [file DataSheet1.zip › Supplementary files/Table S4.xlsx]

## Sheet: Table S4
Table S4. Medium formulation
Callus induction medium of Nipponbare (1L） PH=5.8-6.2	MS	4.74 g	proline	2.8 g
	sucrose	30 g	hydrolyzed casein	0.3 g
	2,4-D	2 mg	Phytagel	3 g
Callus subculture medium of Nipponbare (1L） PH=5.8-6.2	MS	4.74 g	hydrolyzed casein	0.3 g
	sucrose	30 g	Phytagel	3 g
	2,4-D	1 mg	distilled water	1 kg
Co-medium (1L) PH=5.8-6.2	Ca (NO3)2	0.4923 g	KI	0.75 mg
	KH2PO4	0.17 g	H3BO3	3 mg
	KNO3	1.9 g	MnSO4·4H2O	10 mg
	MgSO4	180.54 mg	ZnSO4·7H2O	2 mg
	NH4NO3	1.65 g	Na2MoO4·2H2O	0.25 mg
	Na2-EDTA	37.3 mg	CoCl2·6H2O	0.025 mg
	FeSO4·7H2O	27.8 mg	CuSO4·5H2O	0.025 mg
	Ammonium sulfate hydrochloride	10 mg	2,4-D	1 mg
	niacin	1 mg	sucrose	30 g
	Pyridoxine hydrochloride	1 mg	glucose	10 g
	inositol	0.1 g	Phytagel	3 g
buffer medium（1 L）	Co-medium + Acetosyringone(AS,20mg/L)+Cephalosporin (500 mg/L)
selective medium（1 L）	buffer medium + hydrolyzed casein 0.3 g、kanamycin 50 mg/L
differentiation medium（1 L）	N6 medium contains a large amount of elements + B5 medium contains trace elements + organic elements + iron salts + sucrose 30 g/L + hydrolyzed casein 0.3 g/L Phytagel 4.6 g/L, NAA 0.5 mg/L, 6-BA 3 mg/L.
seedling strengthening medium（1 L）	MS 4.74 g + sucrose 30 g/L + agar 5.8 g/L.
