# Supplementary material for: AmMADS47 of Agropyron mongolicum negatively regulates drought tolerance in rice
Source: Front Plant Sci. 2025 May 1;16:1514134. doi: 10.3389/fpls.2025.1514134 (PMC12078277; doi:10.3389/fpls.2025.1514134)
Supplement: Supplementary Figure 1 — Positive identification of AmMADS47 overexpression vector. [file DataSheet1.zip › Supplementary files/Table S5.xlsx]

## Sheet: Table S5
Table S5. qRT-PCR primers for genes in the three pathways
Primer name	Primer sequence (5'～3')
F-BGLU3	ATGTGTGGCTGTGCATCT
R-BGLU3	CCAGATGCTTGGTGTCCTC
F-OsGSTU16	CTCCTCCACCGCAGCAA
R-OsGSTU16	CGCCGTGTAGAACGACCTG
F-OsGSTU8	ACGGCGATGAAGGAGATG
R-OsGSTU8	TATTCCGGCCCAGTACACTA
F-OsLhcb1	TGGGTTTAGTGCGACGAG
