# Supplementary material for: AmMADS47 of Agropyron mongolicum negatively regulates drought tolerance in rice
Source: Front Plant Sci. 2025 May 1;16:1514134. doi: 10.3389/fpls.2025.1514134 (PMC12078277; doi:10.3389/fpls.2025.1514134)
Supplement: Supplementary Figure 1 — Positive identification of AmMADS47 overexpression vector. [file DataSheet1.zip › Supplementary files/Table S6.xlsx]

## Sheet: Table S6
Table S6. Basic data statistics of rice transcriptome sequencing
Sample	Raw Bases (G)	Clean Bases (G)	Valid Bases (%)	Q30 (%)	GC content (%)
OED_1	7.4	7.26	98.06	95.09	51.85
OED_2	7.18	7.03	97.83	96.04	51.87
OED_3	7.32	7.16	97.71	95.49	52.08
OE_1	7.35	7.19	97.89	95.72	51.37
OE_2	7.55	7.42	98.34	96.24	51.43
OE_3	7.65	7.49	97.88	95.91	51.26
WTD_1	7.15	7.01	98.06	95.59	51.98
WTD_2	7.26	7.08	97.58	96.1	51.63
WTD_3	7.57	7.43	98.18	95.8	51.9
WT_1	7.12	6.99	98.11	95.88	52.75
WT_2	7.5	7.36	98.11	95.04	52.36
WT_3	7.11	6.97	98.04	96.2	52.14
