# Supplementary material for: AmMADS47 of Agropyron mongolicum negatively regulates drought tolerance in rice
Source: Front Plant Sci. 2025 May 1;16:1514134. doi: 10.3389/fpls.2025.1514134 (PMC12078277; doi:10.3389/fpls.2025.1514134)
Supplement: Supplementary Figure 1 — Positive identification of AmMADS47 overexpression vector. [file DataSheet1.zip › Supplementary files/Table S7.xlsx]

## Sheet: Table S7
Table S7. Clean reads comparison reference genome data statistics
Sample	Clean mapped reads	Uniquely mapped	Reads mapped in proper pairs	Gene number
OED_1	48090521(98.00%)	45825450(93.39%)	45241508(92.20%)	27329
OED_2	46723450(98.19%)	42792319(89.93%)	42308126(88.91%)	27380
OED_3	47549036(97.98%)	44465925(91.63%)	43894420(90.45%)	27543
OE_1	47338258(97.21%)	45758686(93.96%)	45198930(92.81%)	27383
OE_2	48725636(97.39%)	46817725(93.58%)	46269478(92.48%)	26905
OE_3	49297575(97.22%)	47499396(93.68%)	46933872(92.56%)	27333
WTD_1	46460944(98.08%)	44287800(93.50%)	43748972(92.36%)	27755
WTD_2	47150193(98.04%)	45437839(94.48%)	44866492(93.29%)	27379
WTD_3	49201316(98.12%)	47204961(94.14%)	46620044(92.97%)	27339
WT_1	46147192(97.74%)	44604384(94.48%)	44076954(93.36%)	26938
WT_2	48519483(97.56%)	46362972(93.23%)	45782110(92.06%)	27559
WT_3	46125416(97.85%)	44395463(94.18%)	43907230(93.15%)	26615
