# Supplementary material for: AmMADS47 of Agropyron mongolicum negatively regulates drought tolerance in rice
Source: Front Plant Sci. 2025 May 1;16:1514134. doi: 10.3389/fpls.2025.1514134 (PMC12078277; doi:10.3389/fpls.2025.1514134)
Supplement: Supplementary file 2 [file DataSheet2.zip]

Archive with 5 entries (4 files):
- Original image of Figue S1 and S5/
- Original image of Figue S1 and S5/Original image of rice positive identification.jpg
- Original image of Figue S1 and S5/Supplementary Figure 1B.jpg
- Original image of Figue S1 and S5/Supplementary Figure 1C.jpg
- Original image of Figue S1 and S5/Supplementary Figure 1D.jpg
